# Supplementary material for: A redescription of Syncarpacomposita (Ascidiacea, Stolidobranchia) with an inference of its phylogenetic position within Styelidae
Source: Zookeys. 2019 Jun 24;857:1–15. doi: 10.3897/zookeys.857.32654 (PMC6603006; doi:10.3897/zookeys.857.32654)
Supplement: XML Treatment for Syncarpa composita [file zookeys.857.32654-treatment1.xml]

<!DOCTYPE tp:taxon-treatment
  PUBLIC "-//TaxonX//DTD Taxonomic Treatment Publishing DTD v0 20100105//EN" "tax-treatment-NSO.dtd">
<tp:taxon-treatment xmlns:tp="http://www.plazi.org/taxpub"><tp:treatment-meta><kwd-group><label>Taxon classification</label><kwd><named-content xmlns:xlink="http://www.w3.org/1999/xlink" content-type="kingdom">Animalia</named-content></kwd><kwd><named-content xmlns:xlink="http://www.w3.org/1999/xlink" content-type="order">Stolidobranchia</named-content></kwd><kwd><named-content xmlns:xlink="http://www.w3.org/1999/xlink" content-type="family">Styelidae</named-content></kwd></kwd-group><mixed-citation publication-type="journal"><person-group><name><surname>Hasegawa</surname><given-names>Naohiro</given-names></name><name><surname>Kajihara</surname><given-names>Hiroshi</given-names></name></person-group><article-title>A redescription of <italic><tp:taxon-name><tp:taxon-name-part taxon-name-part-type="genus" reg="Syncarpa">Syncarpa</tp:taxon-name-part><tp:taxon-name-part taxon-name-part-type="species" reg="composita">composita</tp:taxon-name-part></tp:taxon-name></italic> (<tp:taxon-name><tp:taxon-name-part taxon-name-part-type="class">Ascidiacea</tp:taxon-name-part></tp:taxon-name>, <tp:taxon-name><tp:taxon-name-part taxon-name-part-type="order">Stolidobranchia</tp:taxon-name-part></tp:taxon-name>) with an inference of its phylogenetic position within <tp:taxon-name><tp:taxon-name-part taxon-name-part-type="family">Styelidae</tp:taxon-name-part></tp:taxon-name></article-title><source>Zookeys</source><day>24</day><month>6</month><year>2019</year><volume>857</volume><fpage>1</fpage><lpage>15</lpage><pub-id pub-id-type="doi">10.3897/zookeys.857.32654</pub-id></mixed-citation></tp:treatment-meta><tp:nomenclature><tp:taxon-name>
                <tp:taxon-name-part taxon-name-part-type="genus" reg="Syncarpa">Syncarpa</tp:taxon-name-part>
                <tp:taxon-name-part taxon-name-part-type="species" reg="composita">composita</tp:taxon-name-part>
              </tp:taxon-name><tp:taxon-authority>(Tokioka, 1951)</tp:taxon-authority><tp:nomenclature-citation-list><tp:nomenclature-citation><tp:taxon-name>
                    <tp:taxon-name-part taxon-name-part-type="genus" reg="Syndendrodoa">Syndendrodoa</tp:taxon-name-part>
                    <tp:taxon-name-part taxon-name-part-type="species" reg="composita">composita</tp:taxon-name-part>
                  </tp:taxon-name><comment>Tokioka, 1951: 14–16, fig. 11.</comment></tp:nomenclature-citation><tp:nomenclature-citation><tp:taxon-name>
                    <tp:taxon-name-part taxon-name-part-type="genus" reg="Syncarpa"/>
                    <tp:taxon-name-part taxon-name-part-type="species" reg="longicaudata"/>
                  </tp:taxon-name><comment>?<tp:taxon-name><tp:taxon-name-part taxon-name-part-type="genus" reg="Syncarpa">Syncarpa</tp:taxon-name-part><tp:taxon-name-part taxon-name-part-type="species" reg="longicaudata">longicaudata</tp:taxon-name-part></tp:taxon-name> Skallin, 1957: 297–298, figs a, b. </comment></tp:nomenclature-citation></tp:nomenclature-citation-list></tp:nomenclature><tp:treatment-sec sec-type="material" id="SECID0EHMAG"><title>Material examined.</title><p>Thirteen specimens: <named-content xmlns:xlink="http://www.w3.org/1999/xlink" content-type="dwc:institutional_code" xlink:type="simple">SMBL</named-content> 104 (syntypes, two colonies); <named-content xmlns:xlink="http://www.w3.org/1999/xlink" content-type="dwc:institutional_code" xlink:type="simple">ICHUM</named-content> 5815–5825 (non-types, each represented by a single colony).</p></tp:treatment-sec><tp:treatment-sec sec-type="material" id="SECID0EXMAG"><title>Comparative material examined.</title><p><abbrev xmlns:xlink="http://www.w3.org/1999/xlink" content-type="institution" xlink:title="Zoological Institute of the Russian Academy of Sciences" id="ABBRID0E4MAG" xlink:type="simple">ZIRAS</abbrev> 508-911, one of the syntypes of <italic><tp:taxon-name><tp:taxon-name-part taxon-name-part-type="genus" reg="Syncarpa">Syncarpa</tp:taxon-name-part><tp:taxon-name-part taxon-name-part-type="species" reg="oviformis">oviformis</tp:taxon-name-part></tp:taxon-name></italic> Redikorzev, 1913.</p></tp:treatment-sec><tp:treatment-sec sec-type="description" id="SECID0ENNAG"><title>Description.</title><p>Colonies ca. 30–50 mm (40 mm and 50 mm in syntypes) in thickness and ca. 40–130 mm (45 mm and 100 mm in syntypes) in diameter. Tunic grayish violet to black or red in life, tough and leathery; zooids more or less protruded and thus externally discernible from each other (Fig. <xref ref-type="fig" rid="F1">1A–C</xref>). Zooids 12–50 mm long (21 mm and 22 mm in syntypes) and ca. 8 mm wide (Fig. <xref ref-type="fig" rid="F1">1D</xref>). Posterior extension of zooids varying in length within the colony and among different colonies; while main zooid length (L<sub>a</sub>) varied from 9 mm to 20 mm, posterior extension length (L<sub>b</sub>) varied from 3 mm to 22 mm among 20 zooids from 11 colonies, with L<sub>b</sub>/L<sub>a</sub> ratio being 0.33–1.83 (Fig. <xref ref-type="fig" rid="F1">1E</xref>, Table <xref ref-type="table" rid="T3">3</xref>). Siphons four-lobed, reddish in life, close together. Approximately 30 oral tentacles present (Fig. <xref ref-type="fig" rid="F2">2A</xref>), comprised of larger and smaller ones alternating almost regularly. Approximately 30 atrial tentacles present and ca. 0.3 mm long. Ciliated aperture of the dorsal tubercle C-shaped, with its interval directing leftward (Fig. <xref ref-type="fig" rid="F2">2B</xref>). Prepharyngeal band consisting of a single lamina running close to the ring of oral tentacles; prepharyngeal band V shaped around the dorsal tubercle. Neural ganglion close to dorsal tubercle. Dorsal lamina smoothly margined. One pharyngeal fold and one reduced pharyngeal fold present on each side of pharynx with formula:</p><fig id="F1" position="float" orientation="portrait"><label>Figure 1.</label><caption><p><italic><tp:taxon-name><tp:taxon-name-part taxon-name-part-type="genus" reg="Syncarpa">Syncarpa</tp:taxon-name-part><tp:taxon-name-part taxon-name-part-type="species" reg="composita">composita</tp:taxon-name-part></tp:taxon-name></italic> (Tokioka, 1951). <bold>A, B, D, E</bold><named-content xmlns:xlink="http://www.w3.org/1999/xlink" content-type="dwc:institutional_code" xlink:type="simple">ICHUM</named-content> 5817 <bold>C</bold><named-content xmlns:xlink="http://www.w3.org/1999/xlink" content-type="dwc:institutional_code" xlink:type="simple">SMBL</named-content> 104 (syntype). <bold>A</bold> Live colony <bold>B</bold> intact colony <bold>C</bold> preserved colony <bold>D</bold> intact zooid <bold>E</bold> zooid showing length from top of siphon to end of stomach (L<sub>a</sub>) and from end of stomach to posterior end of zooid (L<sub>b</sub>).</p></caption><graphic xmlns:xlink="http://www.w3.org/1999/xlink" xlink:href="zookeys-857-001-g001.jpg" position="float" orientation="portrait" xlink:type="simple" id="oo_312246.jpg"/></fig><fig id="F2" position="float" orientation="portrait"><label>Figure 2.</label><caption><p><italic><tp:taxon-name><tp:taxon-name-part taxon-name-part-type="genus" reg="Syncarpa">Syncarpa</tp:taxon-name-part><tp:taxon-name-part taxon-name-part-type="species" reg="composita">composita</tp:taxon-name-part></tp:taxon-name></italic> (Tokioka, 1951). <bold>A, B, D, E</bold><named-content xmlns:xlink="http://www.w3.org/1999/xlink" content-type="dwc:institutional_code" xlink:type="simple">ICHUM</named-content> 5817 <bold>C</bold><named-content xmlns:xlink="http://www.w3.org/1999/xlink" content-type="dwc:institutional_code" xlink:type="simple">SMBL</named-content> 104. <bold>A</bold> Zooid opened dorsally <bold>B</bold> ciliated groove (rotated 90 degrees anti-clockwise and enlarged view of the white square of <bold>A</bold>) <bold>C</bold> magnification of inner surface of pharynx, showing large (indicated by an asterisk) and small (indicated by an arrow) transverse vessels <bold>D</bold> outer surface of pharynx, viewed from right side <bold>E</bold> magnification of white square in <bold>D</bold>, showing ‘shortcut’ of large transverse vessel (asterisk) above pharyngeal fold and ‘detour’ of small transverse vessel (arrowed) along pharyngeal fold.</p></caption><graphic xmlns:xlink="http://www.w3.org/1999/xlink" xlink:href="zookeys-857-001-g002.jpg" position="float" orientation="portrait" xlink:type="simple" id="oo_312247.jpg"/></fig><table-wrap id="T3" position="float" orientation="portrait"><label>Table 3.</label><caption><p>Comparison of the posterior extension length and the ratios of L<sub>a</sub> to L<sub>b</sub>. Each zooid from two colonies of <named-content xmlns:xlink="http://www.w3.org/1999/xlink" content-type="dwc:institutional_code" xlink:type="simple">SMBL</named-content> 104 was measured.</p></caption><table id="TID0EABBG" rules="all"><tbody><tr><th rowspan="1" colspan="1">Catalog number</th><th rowspan="1" colspan="1">L<sub>a</sub> (mm)</th><th rowspan="1" colspan="1">L<sub>b</sub> (mm)</th><th rowspan="1" colspan="1">L<sub>b</sub> / L<sub>a</sub></th></tr><tr><td rowspan="1" colspan="1"><named-content xmlns:xlink="http://www.w3.org/1999/xlink" content-type="dwc:institutional_code" xlink:type="simple">ICHUM</named-content> 5817</td><td rowspan="1" colspan="1">9</td><td rowspan="1" colspan="1">3</td><td rowspan="1" colspan="1">0.33</td></tr><tr><td rowspan="1" colspan="1"><named-content xmlns:xlink="http://www.w3.org/1999/xlink" content-type="dwc:institutional_code" xlink:type="simple">ICHUM</named-content> 5821</td><td rowspan="1" colspan="1">11</td><td rowspan="1" colspan="1">4</td><td rowspan="1" colspan="1">0.36</td></tr><tr><td rowspan="1" colspan="1"><named-content xmlns:xlink="http://www.w3.org/1999/xlink" content-type="dwc:institutional_code" xlink:type="simple">SMBL</named-content> 104</td><td rowspan="1" colspan="1">15</td><td rowspan="1" colspan="1">7</td><td rowspan="1" colspan="1">0.47</td></tr><tr><td rowspan="1" colspan="1"><named-content xmlns:xlink="http://www.w3.org/1999/xlink" content-type="dwc:institutional_code" xlink:type="simple">ICHUM</named-content> 5817</td><td rowspan="1" colspan="1">12</td><td rowspan="1" colspan="1">6</td><td rowspan="1" colspan="1">0.5</td></tr><tr><td rowspan="1" colspan="1"><named-content xmlns:xlink="http://www.w3.org/1999/xlink" content-type="dwc:institutional_code" xlink:type="simple">ICHUM</named-content> 5820</td><td rowspan="1" colspan="1">14</td><td rowspan="1" colspan="1">7</td><td rowspan="1" colspan="1">0.5</td></tr><tr><td rowspan="1" colspan="1"><named-content xmlns:xlink="http://www.w3.org/1999/xlink" content-type="dwc:institutional_code" xlink:type="simple">ICHUM</named-content> 5819</td><td rowspan="1" colspan="1">9</td><td rowspan="1" colspan="1">5</td><td rowspan="1" colspan="1">0.56</td></tr><tr><td rowspan="1" colspan="1"><named-content xmlns:xlink="http://www.w3.org/1999/xlink" content-type="dwc:institutional_code" xlink:type="simple">ICHUM</named-content> 5821</td><td rowspan="1" colspan="1">12</td><td rowspan="1" colspan="1">7</td><td rowspan="1" colspan="1">0.58</td></tr><tr><td rowspan="1" colspan="1"><named-content xmlns:xlink="http://www.w3.org/1999/xlink" content-type="dwc:institutional_code" xlink:type="simple">SMBL</named-content> 104</td><td rowspan="1" colspan="1">11</td><td rowspan="1" colspan="1">7</td><td rowspan="1" colspan="1">0.64</td></tr><tr><td rowspan="1" colspan="1"><named-content xmlns:xlink="http://www.w3.org/1999/xlink" content-type="dwc:institutional_code" xlink:type="simple">ICHUM</named-content> 5818</td><td rowspan="1" colspan="1">14</td><td rowspan="1" colspan="1">9</td><td rowspan="1" colspan="1">0.64</td></tr><tr><td rowspan="1" colspan="1"><named-content xmlns:xlink="http://www.w3.org/1999/xlink" content-type="dwc:institutional_code" xlink:type="simple">ICHUM</named-content> 5825</td><td rowspan="1" colspan="1">19</td><td rowspan="1" colspan="1">15</td><td rowspan="1" colspan="1">0.79</td></tr><tr><td rowspan="1" colspan="1"><named-content xmlns:xlink="http://www.w3.org/1999/xlink" content-type="dwc:institutional_code" xlink:type="simple">ICHUM</named-content> 5822</td><td rowspan="1" colspan="1">10</td><td rowspan="1" colspan="1">8</td><td rowspan="1" colspan="1">0.8</td></tr><tr><td rowspan="1" colspan="1"><named-content xmlns:xlink="http://www.w3.org/1999/xlink" content-type="dwc:institutional_code" xlink:type="simple">ICHUM</named-content>5819</td><td rowspan="1" colspan="1">11</td><td rowspan="1" colspan="1">9</td><td rowspan="1" colspan="1">0.82</td></tr><tr><td rowspan="1" colspan="1"><named-content xmlns:xlink="http://www.w3.org/1999/xlink" content-type="dwc:institutional_code" xlink:type="simple">ICHUM</named-content> 5818</td><td rowspan="1" colspan="1">14</td><td rowspan="1" colspan="1">12</td><td rowspan="1" colspan="1">0.86</td></tr><tr><td rowspan="1" colspan="1"><named-content xmlns:xlink="http://www.w3.org/1999/xlink" content-type="dwc:institutional_code" xlink:type="simple">ICHUM</named-content> 5824</td><td rowspan="1" colspan="1">22</td><td rowspan="1" colspan="1">23</td><td rowspan="1" colspan="1">1.05</td></tr><tr><td rowspan="1" colspan="1"><named-content xmlns:xlink="http://www.w3.org/1999/xlink" content-type="dwc:institutional_code" xlink:type="simple">ICHUM</named-content> 5823</td><td rowspan="1" colspan="1">13</td><td rowspan="1" colspan="1">14</td><td rowspan="1" colspan="1">1.08</td></tr><tr><td rowspan="1" colspan="1"><named-content xmlns:xlink="http://www.w3.org/1999/xlink" content-type="dwc:institutional_code" xlink:type="simple">ICHUM</named-content> 5825</td><td rowspan="1" colspan="1">19</td><td rowspan="1" colspan="1">25</td><td rowspan="1" colspan="1">1.32</td></tr><tr><td rowspan="1" colspan="1"><named-content xmlns:xlink="http://www.w3.org/1999/xlink" content-type="dwc:institutional_code" xlink:type="simple">ICHUM</named-content> 5824</td><td rowspan="1" colspan="1">20</td><td rowspan="1" colspan="1">30</td><td rowspan="1" colspan="1">1.5</td></tr><tr><td rowspan="1" colspan="1"><named-content xmlns:xlink="http://www.w3.org/1999/xlink" content-type="dwc:institutional_code" xlink:type="simple">ICHUM</named-content> 5823</td><td rowspan="1" colspan="1">13</td><td rowspan="1" colspan="1">20</td><td rowspan="1" colspan="1">1.54</td></tr><tr><td rowspan="1" colspan="1"><named-content xmlns:xlink="http://www.w3.org/1999/xlink" content-type="dwc:institutional_code" xlink:type="simple">ICHUM</named-content> 5820</td><td rowspan="1" colspan="1">18</td><td rowspan="1" colspan="1">29</td><td rowspan="1" colspan="1">1.61</td></tr><tr><td rowspan="1" colspan="1"><named-content xmlns:xlink="http://www.w3.org/1999/xlink" content-type="dwc:institutional_code" xlink:type="simple">ICHUM</named-content> 5822</td><td rowspan="1" colspan="1">12</td><td rowspan="1" colspan="1">22</td><td rowspan="1" colspan="1">1.83</td></tr></tbody></table></table-wrap><p>L D. 0 (7–8) 2 (2) 3 V.</p><p>R D. 0 (7) 2 (3) 3 V.</p><p>Thirteen-twenty stigmata per mesh between endostyle and first longitudinal vessel from endostyle. Transverse vessels comprised of larger and smaller ones almost regularly alternating antero-posteriorly (Fig. <xref ref-type="fig" rid="F2">2C</xref>); when running across each pharyngeal fold (as well as reduced pharyngeal fold) on outer surface of pharynx, larger ones always taking a ‘shortcut’ and bridging over fold valley, while smaller ones ‘detour’ and go along valley (Fig. <xref ref-type="fig" rid="F2">2D, E</xref>). Parastigmatic vessels present. Stigmata straight. Gut located on left side (Fig. <xref ref-type="fig" rid="F3">3A</xref>). Alimentary system occupying approx. half of the left side of body; intestinal loop J-shaped. Esophagus short and slightly curved; its length being one-third of stomach (Fig. <xref ref-type="fig" rid="F3">3A</xref>). Stomach spindle-shaped, shorter than one-third of body length and has no plication or striation on its outer surface; stomach lying almost parallel to longitudinal axis of body (Fig. <xref ref-type="fig" rid="F3">3A</xref>), with its internal wall having at least 22 well-defined, regularly arranged, parallel, longitudinal folds (Fig. <xref ref-type="fig" rid="F3">3B</xref>). Intestine gently curving from pyloric part. Anus lying almost beneath atrial aperture. Diameter of intestine almost uniform from pylorus to anus. Anus without lobes. Gonad with 2–5 branches, situated only on right side of body (Fig. <xref ref-type="fig" rid="F3">3A</xref>). Ovaries spherical, occupying medial side of gonad; oviduct slightly bending at its end to peripharyngeal cavity before opening on right side of body at almost same level as pylorus. Male follicles located laterally within gonad, surrounding ovaries. Many endocarps present on inner surface of body wall (Fig. <xref ref-type="fig" rid="F3">3A</xref>).</p><p>Hatched tadpole larvae found in peripharyngeal cavity of <named-content xmlns:xlink="http://www.w3.org/1999/xlink" content-type="dwc:institutional_code" xlink:type="simple">ICHUM</named-content> 5824 and 5825; trunk spindle-shaped, ca. 1 mm in length (Fig. <xref ref-type="fig" rid="F3">3C</xref>). Three adhesive papillae arranged in triangle. Approximately 35 elongated ampullae discerned on anterior half of trunk surface. Photolith present in cerebral vesicle but invisible from the outside (Fig. <xref ref-type="fig" rid="F4">4</xref>). Tail twice as long as trunk.</p><fig id="F3" position="float" orientation="portrait"><label>Figure 3.</label><caption><p><italic><tp:taxon-name><tp:taxon-name-part taxon-name-part-type="genus" reg="Syncarpa">Syncarpa</tp:taxon-name-part><tp:taxon-name-part taxon-name-part-type="species" reg="composita">composita</tp:taxon-name-part></tp:taxon-name></italic> (Tokioka, 1951). <bold>A, B</bold><named-content xmlns:xlink="http://www.w3.org/1999/xlink" content-type="dwc:institutional_code" xlink:type="simple">ICHUM</named-content> 5817 <bold>C</bold><named-content xmlns:xlink="http://www.w3.org/1999/xlink" content-type="dwc:institutional_code" xlink:type="simple">ICHUM</named-content> 5824. <bold>A</bold> Zooid opened dorsally, with pharynx removed <bold>B</bold> stomach internal surface <bold>C</bold> tadpole larva.</p></caption><graphic xmlns:xlink="http://www.w3.org/1999/xlink" xlink:href="zookeys-857-001-g003.jpg" position="float" orientation="portrait" xlink:type="simple" id="oo_312248.jpg"/></fig><fig id="F4" position="float" orientation="portrait"><label>Figure 4.</label><caption><p><italic><tp:taxon-name><tp:taxon-name-part taxon-name-part-type="genus" reg="Syncarpa">Syncarpa</tp:taxon-name-part><tp:taxon-name-part taxon-name-part-type="species" reg="composita">composita</tp:taxon-name-part></tp:taxon-name></italic> (Tokioka, 1951), <named-content xmlns:xlink="http://www.w3.org/1999/xlink" content-type="dwc:institutional_code" xlink:type="simple">ICHUM</named-content> 5824, cross section of a tadpole larva, showing photolith.</p></caption><graphic xmlns:xlink="http://www.w3.org/1999/xlink" xlink:href="zookeys-857-001-g004.jpg" position="float" orientation="portrait" xlink:type="simple" id="oo_312249.jpg"/></fig></tp:treatment-sec><tp:treatment-sec sec-type="remarks" id="SECID0E1CBG"><title>Remarks.</title><p><italic><tp:taxon-name><tp:taxon-name-part taxon-name-part-type="genus" reg="Syncarpa">Syncarpa</tp:taxon-name-part><tp:taxon-name-part taxon-name-part-type="species" reg="composita">composita</tp:taxon-name-part></tp:taxon-name></italic> and <italic><tp:taxon-name><tp:taxon-name-part taxon-name-part-type="genus" reg="Syncarpa">S.</tp:taxon-name-part><tp:taxon-name-part taxon-name-part-type="species" reg="oviformis">oviformis</tp:taxon-name-part></tp:taxon-name></italic> are different in terms of the number of oral tentacles, the number of size-classes of transverse vessels, and the number of anal lobes (Table <xref ref-type="table" rid="T4">4</xref>). In addition, the transverse vessels in <italic><tp:taxon-name><tp:taxon-name-part taxon-name-part-type="genus" reg="Syncarpa">S.</tp:taxon-name-part><tp:taxon-name-part taxon-name-part-type="species" reg="composita">composita</tp:taxon-name-part></tp:taxon-name></italic> alternate ‘shortcut’ and ‘detour’ when crossing the valley of pharyngeal folds, while all the transverse vessels in <italic><tp:taxon-name><tp:taxon-name-part taxon-name-part-type="genus" reg="Syncarpa">S.</tp:taxon-name-part><tp:taxon-name-part taxon-name-part-type="species" reg="oviformis">oviformis</tp:taxon-name-part></tp:taxon-name></italic> make a shortcut and bridge over the valley of pharyngeal folds (Fig. <xref ref-type="fig" rid="F5">5A, B</xref>). Based on the consistent, discontinuous differences discovered in the present study, we conclude to leave <italic><tp:taxon-name><tp:taxon-name-part taxon-name-part-type="genus" reg="Syncarpa">S.</tp:taxon-name-part><tp:taxon-name-part taxon-name-part-type="species" reg="composita">composita</tp:taxon-name-part></tp:taxon-name></italic> as a valid species as opposed to <italic><tp:taxon-name><tp:taxon-name-part taxon-name-part-type="genus" reg="Syncarpa">S.</tp:taxon-name-part><tp:taxon-name-part taxon-name-part-type="species" reg="oviformis">oviformis</tp:taxon-name-part></tp:taxon-name></italic>, until molecular data settle the issue of conspecificity.</p><p><italic><tp:taxon-name><tp:taxon-name-part taxon-name-part-type="genus" reg="Syncarpa">Syncarpa</tp:taxon-name-part><tp:taxon-name-part taxon-name-part-type="species" reg="composita">composita</tp:taxon-name-part></tp:taxon-name></italic> and <italic><tp:taxon-name><tp:taxon-name-part taxon-name-part-type="genus" reg="Syncarpa">S.</tp:taxon-name-part><tp:taxon-name-part taxon-name-part-type="species" reg="longicaudata">longicaudata</tp:taxon-name-part></tp:taxon-name></italic> were supposed to be differentiated by the ratio of the lengths of the zooid’s main body (L<sub>a</sub>) to its posterior extension (L<sub>b</sub>), expressed as L<sub>b</sub>/L<sub>a</sub> (Fig. <xref ref-type="fig" rid="F1">1E</xref>). The values of this character for <italic><tp:taxon-name><tp:taxon-name-part taxon-name-part-type="genus" reg="Syncarpa">S.</tp:taxon-name-part><tp:taxon-name-part taxon-name-part-type="species" reg="composita">composita</tp:taxon-name-part></tp:taxon-name></italic> and <italic><tp:taxon-name><tp:taxon-name-part taxon-name-part-type="genus" reg="Syncarpa">S.</tp:taxon-name-part><tp:taxon-name-part taxon-name-part-type="species" reg="longicaudata">longicaudata</tp:taxon-name-part></tp:taxon-name></italic>, based on the original figures (<xref ref-type="bibr" rid="B26">Tokioka 1951</xref>, figs 11.2, 11.3; <xref ref-type="bibr" rid="B22">Skalkin 1957</xref>, fig. a), are 0.40 and 1.00, respectively. In this study, however, we discovered that the L<sub>b</sub>/L<sub>a</sub> values could vary from 0.33 to 1.83 even intra-colonially in <italic><tp:taxon-name><tp:taxon-name-part taxon-name-part-type="genus" reg="Syncarpa">S.</tp:taxon-name-part><tp:taxon-name-part taxon-name-part-type="species" reg="composita">composita</tp:taxon-name-part></tp:taxon-name></italic> (Table <xref ref-type="table" rid="T3">3</xref>), completely encompassing the character state of <italic><tp:taxon-name><tp:taxon-name-part taxon-name-part-type="genus" reg="Syncarpa">S.</tp:taxon-name-part><tp:taxon-name-part taxon-name-part-type="species" reg="longicaudata">longicaudata</tp:taxon-name-part></tp:taxon-name></italic>. Although <italic><tp:taxon-name><tp:taxon-name-part taxon-name-part-type="genus" reg="Syncarpa">S.</tp:taxon-name-part><tp:taxon-name-part taxon-name-part-type="species" reg="longcaudata">longcaudata</tp:taxon-name-part></tp:taxon-name></italic> has been considered a junior synonym of <italic><tp:taxon-name><tp:taxon-name-part taxon-name-part-type="genus" reg="Syncarpa">S.</tp:taxon-name-part><tp:taxon-name-part taxon-name-part-type="species" reg="oviformis">oviformis</tp:taxon-name-part></tp:taxon-name></italic>, we think that it is more similar to <italic><tp:taxon-name><tp:taxon-name-part taxon-name-part-type="genus" reg="Syncarpa">S.</tp:taxon-name-part><tp:taxon-name-part taxon-name-part-type="species" reg="composita">composita</tp:taxon-name-part></tp:taxon-name></italic> (Table <xref ref-type="table" rid="T4">4</xref>). Extensive population genetic studies on potentially different populations of these species from the Northwest Pacific would help to improve our understanding of the taxonomy of this genus.</p><fig id="F5" position="float" orientation="portrait"><label>Figure 5.</label><caption><p><italic><tp:taxon-name><tp:taxon-name-part taxon-name-part-type="genus" reg="Syncarpa">Syncarpa</tp:taxon-name-part><tp:taxon-name-part taxon-name-part-type="species" reg="oviformis">oviformis</tp:taxon-name-part></tp:taxon-name></italic> Redikorzev, 1913, <abbrev xmlns:xlink="http://www.w3.org/1999/xlink" content-type="institution" xlink:title="Zoological Institute of the Russian Academy of Sciences" id="ABBRID0ECKBG" xlink:type="simple">ZIRAS</abbrev> 508-911 (syntype). <bold>A</bold> Outer surface of pharynx, viewed from right side <bold>B</bold> magnification of white square in <bold>A</bold>, showing that all transverse vessels make ‘shortcuts’ and bridge across the pharyngeal fold.</p></caption><graphic xmlns:xlink="http://www.w3.org/1999/xlink" xlink:href="zookeys-857-001-g005.jpg" position="float" orientation="portrait" xlink:type="simple" id="oo_312250.jpg"/></fig><table-wrap id="T4" position="float" orientation="portrait"><label>Table 4.</label><caption><p>Comparison of four species of <italic><tp:taxon-name><tp:taxon-name-part taxon-name-part-type="genus" reg="Syncarpa">Syncarpa</tp:taxon-name-part></tp:taxon-name></italic>. The number of size-classes of transverse vessels in <italic><tp:taxon-name><tp:taxon-name-part taxon-name-part-type="genus" reg="Syncarpa">S.</tp:taxon-name-part><tp:taxon-name-part taxon-name-part-type="species" reg="oviformis">oviformis</tp:taxon-name-part></tp:taxon-name></italic> (indicated by an asterisk*) was newly confirmed in this study. <xref ref-type="bibr" rid="B20">Sanamyan (2000)</xref> concluded that <italic><tp:taxon-name><tp:taxon-name-part taxon-name-part-type="genus" reg="Syncarpa">S.</tp:taxon-name-part><tp:taxon-name-part taxon-name-part-type="species" reg="corticiformis">corticiformis</tp:taxon-name-part></tp:taxon-name></italic> and <italic><tp:taxon-name><tp:taxon-name-part taxon-name-part-type="genus" reg="Syncarpa">S.</tp:taxon-name-part><tp:taxon-name-part taxon-name-part-type="species" reg="longicaudata">longicaudata</tp:taxon-name-part></tp:taxon-name></italic> were junior synonyms of <italic><tp:taxon-name><tp:taxon-name-part taxon-name-part-type="genus" reg="Syncarpa">S.</tp:taxon-name-part><tp:taxon-name-part taxon-name-part-type="species" reg="oviformis">oviformis</tp:taxon-name-part></tp:taxon-name></italic>.</p></caption><table id="TID0EKRBG" rules="all"><tbody><tr><th rowspan="2" colspan="1">Character</th><th rowspan="1" colspan="6">Species</th></tr><tr><th rowspan="1" colspan="2">
                        <italic><tp:taxon-name>
                            <tp:taxon-name-part taxon-name-part-type="genus" reg="Syncarpa">S.</tp:taxon-name-part>
                            <tp:taxon-name-part taxon-name-part-type="species" reg="composita">composita</tp:taxon-name-part>
                          </tp:taxon-name></italic>
                      </th><th rowspan="1" colspan="1">
                        <italic><tp:taxon-name>
                            <tp:taxon-name-part taxon-name-part-type="genus" reg="Syncarpa">S.</tp:taxon-name-part>
                            <tp:taxon-name-part taxon-name-part-type="species" reg="corticiformis">corticiformis</tp:taxon-name-part>
                          </tp:taxon-name></italic>
                      </th><th rowspan="1" colspan="1">
                        <italic><tp:taxon-name>
                            <tp:taxon-name-part taxon-name-part-type="genus" reg="Syncarpa">S.</tp:taxon-name-part>
                            <tp:taxon-name-part taxon-name-part-type="species" reg="longicaudata">longicaudata</tp:taxon-name-part>
                          </tp:taxon-name></italic>
                      </th><th rowspan="1" colspan="2">
                        <italic><tp:taxon-name>
                            <tp:taxon-name-part taxon-name-part-type="genus" reg="Syncarpa">S.</tp:taxon-name-part>
                            <tp:taxon-name-part taxon-name-part-type="species" reg="oviformis">oviformis</tp:taxon-name-part>
                          </tp:taxon-name></italic>
                      </th></tr><tr><td rowspan="1" colspan="1">Source</td><td rowspan="1" colspan="1">
                        <xref ref-type="bibr" rid="B26">Tokioka (1951)</xref>
                      </td><td rowspan="1" colspan="1">present study</td><td rowspan="1" colspan="1">
                        <xref ref-type="bibr" rid="B2">Beniaminson (1975)</xref>
                      </td><td rowspan="1" colspan="1">
                        <xref ref-type="bibr" rid="B22">Skalkin (1957)</xref>
                      </td><td rowspan="1" colspan="1">
                        <xref ref-type="bibr" rid="B17">Redikorzev (1913)</xref>
                      </td><td rowspan="1" colspan="1">
                        <xref ref-type="bibr" rid="B20">Sanamyan (2000)</xref>
                      </td></tr><tr><td rowspan="1" colspan="1">Zooid length (mm)</td><td rowspan="1" colspan="1">12</td><td rowspan="1" colspan="1">12–50</td><td rowspan="1" colspan="1">15</td><td rowspan="1" colspan="1">40</td><td rowspan="1" colspan="1">10</td><td rowspan="1" colspan="1">10–30</td></tr><tr><td rowspan="1" colspan="1">Zooid width (mm)</td><td rowspan="1" colspan="1">8</td><td rowspan="1" colspan="1">8</td><td rowspan="1" colspan="1">5</td><td rowspan="1" colspan="1">7.5</td><td rowspan="1" colspan="1">4</td><td rowspan="1" colspan="1">4–8</td></tr><tr><td rowspan="1" colspan="1">Posterior extension of zooid long (+) or short (‒)</td><td rowspan="1" colspan="1">‒</td><td rowspan="1" colspan="1">‒ / +</td><td rowspan="1" colspan="1">‒</td><td rowspan="1" colspan="1">+</td><td rowspan="1" colspan="1">‒</td><td rowspan="1" colspan="1">‒</td></tr><tr><td rowspan="1" colspan="1">Number of oral tentacles</td><td rowspan="1" colspan="1">30</td><td rowspan="1" colspan="1">30–35</td><td rowspan="1" colspan="1">20</td><td rowspan="1" colspan="1">30–35</td><td rowspan="1" colspan="1">20–25</td><td rowspan="1" colspan="1">20–25</td></tr><tr><td rowspan="1" colspan="1">Number of size-classes of transverse vessels</td><td rowspan="1" colspan="1">?</td><td rowspan="1" colspan="1">2</td><td rowspan="1" colspan="1">1</td><td rowspan="1" colspan="1">2</td><td rowspan="1" colspan="1">1*</td><td rowspan="1" colspan="1">?</td></tr><tr><td rowspan="1" colspan="1">Stomach internal wall present (+) or absent (‒)</td><td rowspan="1" colspan="1">?</td><td rowspan="1" colspan="1">+</td><td rowspan="1" colspan="1">+</td><td rowspan="1" colspan="1">+</td><td rowspan="1" colspan="1">+</td><td rowspan="1" colspan="1">+</td></tr><tr><td rowspan="1" colspan="1">Intestinal loop</td><td rowspan="1" colspan="1">?</td><td rowspan="1" colspan="1">J-shaped</td><td rowspan="1" colspan="1">J-shaped</td><td rowspan="1" colspan="1">J-shaped</td><td rowspan="1" colspan="1">J-shaped</td><td rowspan="1" colspan="1">J-shaped</td></tr><tr><td rowspan="1" colspan="1">Number of anal lobes</td><td rowspan="1" colspan="1">0</td><td rowspan="1" colspan="1">0</td><td rowspan="1" colspan="1">2</td><td rowspan="1" colspan="1">0</td><td rowspan="1" colspan="1">2</td><td rowspan="1" colspan="1">2</td></tr><tr><td rowspan="1" colspan="1">Number of gonadal branches</td><td rowspan="1" colspan="1">2–5</td><td rowspan="1" colspan="1">2–5</td><td rowspan="1" colspan="1">4</td><td rowspan="1" colspan="1">3</td><td rowspan="1" colspan="1">2</td><td rowspan="1" colspan="1">2–4</td></tr><tr><td rowspan="1" colspan="1">Locality</td><td rowspan="1" colspan="1">Akkeshi Bay</td><td rowspan="1" colspan="1">Akkeshi Bay</td><td rowspan="1" colspan="1">Kunashiri Island</td><td rowspan="1" colspan="1">South Kuril Islands</td><td rowspan="1" colspan="1">Ul’banskij Bay</td><td rowspan="1" colspan="1">Sea of Okhotsk</td></tr></tbody></table></table-wrap></tp:treatment-sec><tp:treatment-sec sec-type="Phylogeny" id="SECID0EFXBG"><title>Phylogeny.</title><p>In the phylogenetic tree, <italic><tp:taxon-name><tp:taxon-name-part taxon-name-part-type="genus" reg="Syncarpa">Syncarpa</tp:taxon-name-part></tp:taxon-name></italic> formed a well-supported clade together with <italic><tp:taxon-name><tp:taxon-name-part taxon-name-part-type="genus" reg="Dendrodoa">Dendrodoa</tp:taxon-name-part></tp:taxon-name></italic> (Fig. <xref ref-type="fig" rid="F6">6</xref>). These two genera have a single gonad positioned on the right side of the body. This feature is likely to represent a synapomorphy for this clade. The only difference between <italic><tp:taxon-name><tp:taxon-name-part taxon-name-part-type="genus" reg="Syncarpa">Syncarpa</tp:taxon-name-part></tp:taxon-name></italic> and <italic><tp:taxon-name><tp:taxon-name-part taxon-name-part-type="genus" reg="Dendrodoa">Dendrodoa</tp:taxon-name-part></tp:taxon-name></italic> is that the former is colonial while the latter is solitary. The latter currently consists of eight species (<xref ref-type="bibr" rid="B21">Shenkar et al. 2019</xref>). Future studies should ascertain the possible reciprocal monophyly of the two genera by analyses with expanded taxon sampling from <italic><tp:taxon-name><tp:taxon-name-part taxon-name-part-type="genus" reg="Dendrodoa">Dendrodoa</tp:taxon-name-part></tp:taxon-name></italic>. If they turn out to be reciprocally non-monophyletic (e.g., <italic><tp:taxon-name><tp:taxon-name-part taxon-name-part-type="genus" reg="Syncarpa">Syncarpa</tp:taxon-name-part></tp:taxon-name></italic> completely nested within paraphyletic <italic><tp:taxon-name><tp:taxon-name-part taxon-name-part-type="genus" reg="Dendrodoa">Dendrodoa</tp:taxon-name-part></tp:taxon-name></italic>), these two genera can be synonymized so that it consists of both colonial and non-colonial species, just as the diazonid <italic><tp:taxon-name><tp:taxon-name-part taxon-name-part-type="genus" reg="Rhopalaea">Rhopalaea</tp:taxon-name-part></tp:taxon-name></italic> Philippi, 1843.</p><fig id="F6" position="float" orientation="portrait"><label>Figure 6.</label><caption><p>Phylogenetic relationship of 28 styelid ascidians. <abbrev xmlns:xlink="http://www.w3.org/1999/xlink" xlink:title="Maximum Likelihood" id="ABBRID0ETZBG" xlink:type="simple">ML</abbrev> tree generated from concatenated sequences of 18S (1582 bp) and <abbrev xmlns:xlink="http://www.w3.org/1999/xlink" xlink:title="cytochrome c oxidase subunit I" id="ABBRID0EXZBG" xlink:type="simple">COI</abbrev> (686 bp). Numbers on nodes indicate bootstrap values and, where applicable, posterior probabilities. Scale bar indicates number of substitutions per site. B, P, and S represented <tp:taxon-name><tp:taxon-name-part taxon-name-part-type="family">Botryllinae</tp:taxon-name-part></tp:taxon-name>, <tp:taxon-name><tp:taxon-name-part taxon-name-part-type="subfamily">Polyzoinae</tp:taxon-name-part></tp:taxon-name>, and <tp:taxon-name><tp:taxon-name-part taxon-name-part-type="subfamily">Styelinae</tp:taxon-name-part></tp:taxon-name>.</p></caption><graphic xmlns:xlink="http://www.w3.org/1999/xlink" xlink:href="zookeys-857-001-g006.jpg" position="float" orientation="portrait" xlink:type="simple" id="oo_312251.jpg"/></fig><p>A clade comprised of <italic><tp:taxon-name><tp:taxon-name-part taxon-name-part-type="genus" reg="Dendrodoa">Dendrodoa</tp:taxon-name-part></tp:taxon-name></italic>, <italic><tp:taxon-name><tp:taxon-name-part taxon-name-part-type="genus" reg="Polycarpa">Polycarpa</tp:taxon-name-part></tp:taxon-name></italic>, and <italic><tp:taxon-name><tp:taxon-name-part taxon-name-part-type="genus" reg="Polyandrocarpa">Polyandrocarpa</tp:taxon-name-part><tp:taxon-name-part taxon-name-part-type="species" reg="zorritensis">zorritensis</tp:taxon-name-part></tp:taxon-name></italic> was recovered in <xref ref-type="bibr" rid="B1">Alié et al.’s (2018)</xref> phylogenomic analysis based on 4,908 genes, in which <italic><tp:taxon-name><tp:taxon-name-part taxon-name-part-type="genus" reg="Polyandrocarpa">Polyandrocarpa</tp:taxon-name-part><tp:taxon-name-part taxon-name-part-type="species" reg="zorritensis">zorritensis</tp:taxon-name-part></tp:taxon-name></italic> was sister to <italic><tp:taxon-name><tp:taxon-name-part taxon-name-part-type="genus" reg="Polycarpa">Polycarpa</tp:taxon-name-part><tp:taxon-name-part taxon-name-part-type="species" reg="aurata">aurata</tp:taxon-name-part></tp:taxon-name></italic>, forming a clade sister to <italic><tp:taxon-name><tp:taxon-name-part taxon-name-part-type="genus" reg="Dendrodoa">Dendrodoa</tp:taxon-name-part><tp:taxon-name-part taxon-name-part-type="species" reg="grossularia">grossularia</tp:taxon-name-part></tp:taxon-name></italic>.</p><p>Although the nodal support values were generally poor, our tree does not support the three-subfamily classification system: <tp:taxon-name><tp:taxon-name-part taxon-name-part-type="subfamily">Styelinae</tp:taxon-name-part></tp:taxon-name> consisting of solitary styelid species, <tp:taxon-name><tp:taxon-name-part taxon-name-part-type="subfamily">Polyzoinae</tp:taxon-name-part></tp:taxon-name> of colonial styelid species without system, and <tp:taxon-name><tp:taxon-name-part taxon-name-part-type="family">Botryllinae</tp:taxon-name-part></tp:taxon-name> of colonial styelid species with system. Highly reliable molecular analyses and detailed morphological observations including <italic><tp:taxon-name><tp:taxon-name-part taxon-name-part-type="genus" reg="Syncarpa">Syncarpa</tp:taxon-name-part></tp:taxon-name></italic> would help understanding the systematics of <tp:taxon-name><tp:taxon-name-part taxon-name-part-type="family">Styelidae</tp:taxon-name-part></tp:taxon-name>.</p></tp:treatment-sec><ref-list><ref id="B20"><mixed-citation xmlns:xlink="http://www.w3.org/1999/xlink" xlink:type="simple"><person-group><name name-style="western"><surname>Sanamyan</surname><given-names>K</given-names></name></person-group> (<year>2000</year>) <article-title>Ascidians from the north-western pacific region 7. <tp:taxon-name><tp:taxon-name-part taxon-name-part-type="family">Styelidae</tp:taxon-name-part></tp:taxon-name>.</article-title><source>Ophelia</source><volume>53</volume>(<issue>1</issue>): <fpage>67</fpage>–<lpage>78</lpage>. <ext-link xlink:type="simple" ext-link-type="doi" xlink:href="10.1080/00785326.2000.10409436">https://doi.org/10.1080/00785326.2000.10409436</ext-link></mixed-citation></ref><ref id="B26"><mixed-citation xmlns:xlink="http://www.w3.org/1999/xlink" xlink:type="simple"><person-group><name name-style="western"><surname>Tokioka</surname><given-names>T</given-names></name></person-group> (<year>1951</year>) <article-title>The fauna of Akkeshi Bay XVIII. Ascidia.</article-title><source>Publications from the Akkeshi Marine Biological Station</source><volume>1</volume>: <fpage>1</fpage>–<lpage>22</lpage>. [2 pls]</mixed-citation></ref><ref id="B2"><mixed-citation xmlns:xlink="http://www.w3.org/1999/xlink" xlink:type="simple"><person-group><name name-style="western"><surname>Beniaminson</surname><given-names>TS</given-names></name></person-group> (<year>1975</year>) <article-title>Morphology and taxonomic position of ascidians of the genus <italic><tp:taxon-name><tp:taxon-name-part taxon-name-part-type="genus">Syncarpa</tp:taxon-name-part></tp:taxon-name></italic> Redikorzev with a description of <italic><tp:taxon-name><tp:taxon-name-part taxon-name-part-type="genus">Syncarpa</tp:taxon-name-part><tp:taxon-name-part taxon-name-part-type="species">corticiformis</tp:taxon-name-part></tp:taxon-name></italic> sp. n.</article-title><source>Russian Journal of Marine Biology</source><volume>3</volume>: <fpage>29</fpage>–<lpage>36</lpage>.</mixed-citation></ref><ref id="B22"><mixed-citation xmlns:xlink="http://www.w3.org/1999/xlink" xlink:type="simple"><person-group><name name-style="western"><surname>Skalkin</surname><given-names>VA</given-names></name></person-group> (<year>1957</year>) <article-title>A new species of ascidian from the Pacific Ocean – <italic><tp:taxon-name><tp:taxon-name-part taxon-name-part-type="genus">Syncarpa</tp:taxon-name-part><tp:taxon-name-part taxon-name-part-type="species">longicaudata</tp:taxon-name-part></tp:taxon-name></italic> sp. n. (family <tp:taxon-name><tp:taxon-name-part taxon-name-part-type="family">Styelidae</tp:taxon-name-part></tp:taxon-name>).</article-title><source>Zoologicheskii Zhurnal</source><volume>36</volume>: <fpage>297</fpage>–<lpage>298</lpage>.</mixed-citation></ref><ref id="B17"><mixed-citation xmlns:xlink="http://www.w3.org/1999/xlink" xlink:type="simple"><person-group><name name-style="western"><surname>Redikorzev</surname><given-names>V</given-names></name></person-group> (<year>1913</year>) <article-title>Neue Ascidien.</article-title><source>Zoologischer Anzeiger</source><volume>43</volume>: <fpage>204</fpage>–<lpage>213</lpage>.</mixed-citation></ref><ref id="B21"><mixed-citation xmlns:xlink="http://www.w3.org/1999/xlink" xlink:type="simple"><person-group><name name-style="western"><surname>Shenkar</surname><given-names>N</given-names></name><name name-style="western"><surname>Gittenberger</surname><given-names>A</given-names></name><name name-style="western"><surname>Lambert</surname><given-names>G</given-names></name><name name-style="western"><surname>Rius</surname><given-names>M</given-names></name><name name-style="western"><surname>Moreira da Rocha</surname><given-names>R</given-names></name><name name-style="western"><surname>Swalla</surname><given-names>BJ</given-names></name><name name-style="western"><surname>Turon</surname><given-names>X</given-names></name></person-group> (<year>2019</year>) . <tp:taxon-name><tp:taxon-name-part taxon-name-part-type="class">Ascidiacea</tp:taxon-name-part></tp:taxon-name> World Database. <italic><tp:taxon-name><tp:taxon-name-part taxon-name-part-type="genus">Dendrodoa</tp:taxon-name-part></tp:taxon-name></italic> MacLeay, 1824. Accessed through: World Register of Marine Species. <ext-link xlink:type="simple" ext-link-type="uri" xlink:href="http://www.marinespecies.org/aphia.php?p=taxdetails%26id=103531">http://www.marinespecies.org/aphia.php?p=taxdetails&amp;id=103531</ext-link> [on 16 April 2019]</mixed-citation></ref><ref id="B1"><mixed-citation xmlns:xlink="http://www.w3.org/1999/xlink" xlink:type="simple"><person-group><name name-style="western"><surname>Alié</surname><given-names>A</given-names></name><name name-style="western"><surname>Hiebert</surname><given-names>LS</given-names></name><name name-style="western"><surname>Simion</surname><given-names>P</given-names></name><name name-style="western"><surname>Scelzo</surname><given-names>M</given-names></name><name name-style="western"><surname>Prünster</surname><given-names>MM</given-names></name><name name-style="western"><surname>Lotito</surname><given-names>S</given-names></name><name name-style="western"><surname>Delsuc</surname><given-names>F</given-names></name><name name-style="western"><surname>Douzery</surname><given-names>EJP</given-names></name><name name-style="western"><surname>Dantec</surname><given-names>C</given-names></name><name name-style="western"><surname>Lemaire</surname><given-names>P</given-names></name><name name-style="western"><surname>Darras</surname><given-names>S</given-names></name><name name-style="western"><surname>Kawamura</surname><given-names>K</given-names></name><name name-style="western"><surname>Brown</surname><given-names>FD</given-names></name><name name-style="western"><surname>Tiozzo</surname><given-names>S</given-names></name></person-group> (<year>2018</year>) <article-title>Convergent acquisition of nonembryonic development in styelid ascidians.</article-title><source>Molecular Biology and Evolution</source><volume>35</volume>(<issue>7</issue>): <fpage>1728</fpage>–<lpage>1743</lpage>. <ext-link xlink:type="simple" ext-link-type="doi" xlink:href="10.1093/molbev/msy068">https://doi.org/10.1093/molbev/msy068</ext-link></mixed-citation></ref></ref-list></tp:taxon-treatment>
